# Supplementary material for: Human resource challenges in health systems: evidence from 10 African countries
Source: Health Policy Plan. 2024 May 6;39(7):693–709. doi: 10.1093/heapol/czae034 (PMC11308604; doi:10.1093/heapol/czae034)
Supplement: czae034_Supp [file czae034_supp.zip]

Archive with 1 entries (1 files):
- SDI_manuscript_supplementary tables_FINAL_06Nov2023_clean.pdf
